# Supplementary material for: Nutrigenomic and Nutritional Analyses Reveal the Effects of Pelleted Feeds on Asian Seabass (Lates calcarifer)
Source: PLoS One. 2015 Dec 22;10(12):e0145456. doi: 10.1371/journal.pone.0145456 (PMC4687856; doi:10.1371/journal.pone.0145456)
Supplement: S1 Table — (XLSX) [file pone.0145456.s006.xlsx]

## Sheet: S1 Table
S1 Table. Nutritional Information provided on the packaging labels of the feeds
Package label: Nutritional information	Feed
	B	C	D	E	F
Pellet sizes (mm)	5.0 & 9.0	5.0 & 8.0	6.0 & 9.5	4.5	6.5 & 9.0
Protein (%)	47.5-52	>45	>42	>45	41.7
Fat (%)	14.5-18.5	12 (Feed C: ~59%↑)	12	>12	22.1
Fiber (%)	2.1-2.45 (Feed Bb: ~ 51% ↓)	N/A	<4	<2.5	3.5
Ash (%)	8.9-9.9	12.5 (Feed C: ~12%↑)	N/A	>8	6.3
Moisture (%)	6-7.6	N/A	>12	>9.5	N/A
Values indicated are actual values provided on the packaging by the supplier.
↑: Measured values in Table 1 are more than the value on the packaging
↓: Measured values in Table 1 are lesser than the value on the packaging
N/A: Not applicable, information not provided.
