# Supplementary material for: Nutrigenomic and Nutritional Analyses Reveal the Effects of Pelleted Feeds on Asian Seabass (Lates calcarifer)
Source: PLoS One. 2015 Dec 22;10(12):e0145456. doi: 10.1371/journal.pone.0145456 (PMC4687856; doi:10.1371/journal.pone.0145456)
Supplement: S2 Table — (XLSX) [file pone.0145456.s007.xlsx]

## Sheet: S2 Table
S2 Table. Fatty acids selected from feeds and fillets for correlation study.
a) Mean percent of total fatty acids	Feeds					Fillet Groups
	A	Bb‡	Cb‡	Db‡		A	B	C	D
Myristic (C14:0)	8.7	6.86	2.48	7.58		2.47557	3.89949	2.00329	3.64675
Palmitic (C16:0)	28.39	20.7	20.08	27.53		18.9036	18.8365	18.1811	20.9968
Stearic (C18:0)	10.46	4.66	5.53	4.38		8.72509	6.38787	6.8239	7.33476
ΣSAT	47.55	32.22	28.09	39.49		30.1043	29.1239	27.0083	31.9783
Palmitoleic (C16:1)	6.78	7.2	3.87	7.41		3.20636	4.98038	3.19013	4.74635
Oleic (C18:1n9c)	4.76	14.35	33.73	15.46		16.0996	19.3435	28.9463	17.7543
ΣMUFA	11.54	21.55	37.6	22.87		19.306	24.3239	32.1365	22.5007
Linoleic (C18:2n-6)	1.44	9.9	19.85	8.52		4.90536	10.4979	14.5217	8.16596
γ-Linolenic (C18:3n-6)	0.21	0.23	0.11	0.23		0.230973	0.366496	0.386632	0.316956
Arachidonic (C20:4n-6)	1.96	0.8	0.33	1.09		3.55496	1.97564	1.57299	2.64467
Σn6-PUFA	3.61	10.93	20.29	9.84		8.6913	12.84	16.4813	11.1276
α-Linolenic (C18:3n-3)	0.7	1.13	2.74	0.83		1.00938	1.44376	1.85911	1.23019
cis-5,8,11,14,17 Eicosapentaenoic (C20:5n-3)	7.93	13.61	2.58	8.35		4.60723	8.79749	3.23038	6.41366
cis-4,7,10,13,16,19 Docosahexaenoic (C22:6n-3)	9.49	5.9	1.96	6.42		21.0959	9.84008	8.78363	13.224
Σn3-PUFA	18.12	20.64	7.28	15.6		26.7125	20.0813	13.8731	20.8678
Σn6/Σn3	0.199227	0.529554	2.78709	0.630769		0.325843	0.636816	1.18705	0.5311
Values are mean represented in area % of total fatty acids
‡, Big pellet size was fed from 147dph to 168dph

## Sheet: MiS; Feed vs Flesh FA analy
Feed		Fillet
Caprylic (C8:0)
Capric (C10:0)
Lauric (C12:0)
Tridecanoic (C13:0)
Myristic (C14:0)		Myristic C14:0
Myristoleic (C14:1)		C14:1		C14:0
Pentadecanoic (C15:0)		Pentadecanoid C15:0
cis-10 Pentadecanoid (C15:1)		C15:1		C15:0
Palmitic (C16:0)		Palmitic C16:0
Palmitoleic (C16:1)		Palmitoleic C16:1		C16:0
Heptadecanoic (C17:0)		Heptadecanoic C17:0		C16:1
cis-10 Heptadecanoic (C17:1)		cis-10 Heptadecanoic acid (C17:1)		C17:0
Stearic (C18:0)		Stearic C18:0		C17:1
Oleic (C18:1n9c)		Oleic (C18:1n9c)		C18:0
Linoleic (C18:2n6)		Linoleic (C18:2n6)		C18:1n9t
γ-Linolenic (C18:3n6)		γ-Linolenic (C18:3n6)		C18:1n9c
α-Linolenic (C18:3n3)		α-Linolenic (C18:3n3)		C18:2n6t
Arachidinic (C20:0)		Arachidinic (C20:0)		C18:2n6c
cis-11 Eicosenoic ( C20:1)		cis-11 Eicosenoic acid ( C20:1)		C20:0
cis-11,14 Eicosadienoic (C20:2 n6)		cis-11,14 Eicosadienoic acid (C20:2 n6)		C18:3n6
cis-8,11,14 Eicosatrienoic (C20:3 n6)		cis-8,11,14 Eicosatrienoic acid (C20:3 n6)		C18:3n3
cis-11,14,17 Eicosatrienoic (C20:3 n3)		cis-11,14,17 Eicosatrienoic acid (C20:3 n3)		C20:1
Arachidonic (C20:4n6)		Arachidonic (C20:4n6)
cis-5,8,11,14,17 Eicosapentaenoic (C20:5n3)		cis-5,8,11,14,17 Eicosapentaenoic (C20:5n3)		C20:2
Henecosaenoic (C21:0)		C21:0
Behenic (C22:0)		C22:0		C20:3n6
		Docosapentaenoic (C22:5n3)		C20:3n3
cis-4,7,10,13,16,19 Docosahexaenoic (C22:6n3)		cis-4,7,10,13,16,19 Docosahexaenoic (C22:6n3)		C22:1n9
Tricosanoic (C23:0)		C23:0		C20:4n6
Lignoceric (C24:0)		C24:0
		Nevonic (C24:1n9)		C22:2n6
				C20:5n3
				C24:1n9
				C22:5n3
				C22:6n3
