# Supplementary material for: Nutrigenomic and Nutritional Analyses Reveal the Effects of Pelleted Feeds on Asian Seabass (Lates calcarifer)
Source: PLoS One. 2015 Dec 22;10(12):e0145456. doi: 10.1371/journal.pone.0145456 (PMC4687856; doi:10.1371/journal.pone.0145456)
Supplement: S3 Table — Two clusters of fatty acids were identified that correlated positively within their own cluster, but negatively with fatty acids from the other cluster in both feeds and fillets. Values are represented as Pearson’s correlation efficiency. Green boxes indicate positive correlations, whereas red boxes show negative correlations. (XLSX) [file pone.0145456.s008.xlsx]

## Sheet: S3 Table
S3 Table. Correlation heat map between fatty acids of feeds (A-D) and fillets (A-D)
			Feed
			Cluster1								Cluster2
			C14:0	C16:0	C18:0	C16:1	C20:4n6	C20:5n3	C22:6n3	C18:3n6	C18:3n3	C18:1n9c	C18:2n6
Fillet	Cluster1	C14:0	0.6	0.3	-0.3	0.8	0.2	0.9	0.2	0.7	-0.6	-0.5	-0.4
		C16:0	0.7	0.8	0.1	0.9	0.5	0.5	0	0.9	-0.9	-0.6	-0.4
		C18:0	0.7	0.9	0.8	0.6	0.9	0.2	0.5	0.6	-0.7	-0.8	-0.7
		C16:1	0.5	0.4	-0.3	0.8	0.1	0.8	0	0.7	-0.6	-0.5	-0.2
		C20:4n6	0.9	0.9	0.8	0.6	1	0.4	0.7	0.5	-0.7	-0.8	-0.9
		C20:5n3	0.6	0.2	-0.2	0.8	0.2	1	0.2	0.6	-0.6	-0.5	-0.4
		C22:6n3	0.7	0.6	0.8	0.3	0.9	0.1	0.9	0.3	-0.4	-0.7	-0.8
		C18:3n6	-0.5	-0.4	-0.7	-0.1	-0.7	0	-0.9	0.1	0.1	0.5	0.8
	Cluster2	C18:3n3	-0.9	-0.9	-0.5	-0.9	-0.7	-0.6	-0.3	-0.9	1	0.9	0.6
		C18:1n9c	-1	-0.8	-0.4	-0.9	-0.8	-0.7	-0.7	-0.9	0.9	1	0.9
		C18:2n6	-0.9	-0.7	-0.7	-0.6	-0.9	-0.4	-0.9	-0.5	0.6	0.9	1
Two clusters of fatty acids were identified that correlated positively within their own cluster, but negatively with fatty acids from the other cluster in both feeds and fillets. Values are represented as Pearson’s correlation efficiency. Green boxes indicate positive correlations, whereas red boxes show negative correlations.
