# Supplementary material for: Nutrigenomic and Nutritional Analyses Reveal the Effects of Pelleted Feeds on Asian Seabass (Lates calcarifer)
Source: PLoS One. 2015 Dec 22;10(12):e0145456. doi: 10.1371/journal.pone.0145456 (PMC4687856; doi:10.1371/journal.pone.0145456)
Supplement: S4 Table — (XLSX) [file pone.0145456.s009.xlsx]

## Sheet: S4 Table
S4 Table. Primer pair sequences, amplicon size of target genes and reference genes used for quantitative real time PCR validation with Liver microarray results
	Probe ID	KEGG Gene Definition	Gene Symbol	Forward (5'-3')	Reverse (5'-3')	Product size (bp)
Target	CUST_11564_PI428621111	Tartrate-resistant acid phosphatase type 5	acp5	TTCAGTGGCCAAGCTTCAAC	AGTGCGATAGAGAGAGGTGC	108
	CUST_13157_PI428621111	phosphatidylinositol-5-phosphate 4-kinase, type II, alpha a	pip4k2aa	ACAAAGAGAACATGCCCAGC	TGCCAAACCTCTCTCTGAGG	81
	CUST_58133_PI428621111	glucosamine-6-phosphate deaminase 1	gnpda1	TCAGGTATTGGACCCGATGG	CAGAGTCTTCACCCTGGTCC	81
	CUST_1363_PI428621111	aldehyde dehydrogenase 1 family, member L1	aldh1l1	CATCATCTACCACCCCTCCC	AGGATTGGTCCAGTGTCCAG	135
	CUST_5314_PI428621111	Elongation of very long chain fatty acids protein 1	elovl1	GCCACAACATATACCTGGCG	GAGAACCAGAACAACCAGGC	95
	CUST_4282_PI428621111	procollagen-proline, 2-oxoglutarate 4-dioxygenase (proline 4-hydroxylase), beta polypeptide	p4hb	CTTCGAGGAAGTCGCCTTTG	CAATGGTGTCAGCACTGTCC	137
	CUST_6543_PI428621111	fatty acid desaturase 2	fads2	ATCGCCATTTCCAGCATCAC	ATCCCGTACTCCACTGGTTG	109
	CUST_4534_PI428621111	ELOVL family member 5, elongation of long chain fatty acids (yeast)	elovl5	GCTCACTGTAGCGTGTTAGC	CCATGAGTAGCAGTGTGTGC	145
	CUST_12649_PI428621111	transmembrane 7 superfamily member 2	tm7sf2	AAGTTCATTTGGAGCCGCAG	GGCGATGGTTTCCAGTCTTG	136
	CUST_19275_PI428621111	serine hydroxymethyltransferase 2 (mitochondrial)	shmt2	TGCTGAGGAAGAGCTACACC	CGGGCAGGTGTTCTTATTGG	146
	CUST_13109_PI428621111	signal sequence receptor, alpha	ssr1	TCGGCCTCGTTATCCTTCTC	CGTCCAGTCCCTCTTCTCTC	108
	CUST_8042_PI428621111	serine (or cysteine) proteinase inhibitor, clade A (alpha-1 antiproteinase, antitrypsin), member 1	serpina1	CACACAAGGCAGACTTCCAC	GTGGTGTGGTTGTCACTGTC	106
	CUST_6338_PI428621111	Lipopolysaccharide-binding protein	lbp	CCAGTGTTTTCCTTCCAGCC	TGGGGTCTGGGTACCATTTC	93
	CUST_2671_PI428621111	Toll-like receptor 8, isoform CRA_a	tlr8	GTCTGGAGGAGAGGGATTGG	ACCCCAGTCTTAACGTAGCC	118
	CUST_29078_PI428621111	Tumor necrosis factor ligand superfamily member 14	tnfsf14	TTGCTCACCTGATAGGCTCC	GTCGTAGCTCATGTTGCTGG	101
Ref.	-	ribosomial protein L8	rpl8	AACTGCTGGCCACGTGTCCG	ACCTTGCGTCCAGCAGGTGC	125
	-	ubiquitin	ubq	GCACACTGTCTGACTACAACATCC	CTTGTCGCAGTTGTATTTCTGG	119
