# Supplementary material for: Nutrigenomic and Nutritional Analyses Reveal the Effects of Pelleted Feeds on Asian Seabass (Lates calcarifer)
Source: PLoS One. 2015 Dec 22;10(12):e0145456. doi: 10.1371/journal.pone.0145456 (PMC4687856; doi:10.1371/journal.pone.0145456)
Supplement: S5 Table — Results are means ± SEM (n = 9). Morphometric parameters that are significantly different between different feed types as determined by one-way ANOVAs (*—Padj < 0.05). Dunnett’s multiple comparisons test was used to compare between the mean of each group with the mean of the control (group A). Significantly different means are indicated with superscripts (a—Padj < 0.05). All values are in μm, except for goblet cell numbers. (XLSX) [file pone.0145456.s010.xlsx]

## Sheet: S6 Table
S5 Table: Morphometric parameters of the gastrointestinal tract of Asian seabass after consuming frozen fish (A, control) or commercial grow-out feeds (B-D) for 61 days
	Diet (Mean)				SEM
	A	B	C	D	A	B	C	D
External circumference (µm)*	7561	8244	9413a	8760	372	130	468	448
Mucosal height (µm)*	521	617a	698a	670a	13.9	15.8	19.7	19.4
Muscularis thickness (µm)*	59	64	76a	78a	0.88	2.1	2.22	2.39
Goblet cell numbers*	1328.7	959a	1019a	1169a	14.4	40.9	12.1	16.5
Results are means ± SEM (n=9). Morphometric parameters that are significantly different between different feed types as determined by one-way ANOVAs (*, Padj < 0.05). Dunnett’s multiple comparisons test was used to compare between the mean of each group with the mean of the control (group A). Significantly different means are indicated with superscripts (a, Padj < 0.05). All values are in µm, exc…
