# Supplementary material for: Nutrigenomic and Nutritional Analyses Reveal the Effects of Pelleted Feeds on Asian Seabass (Lates calcarifer)
Source: PLoS One. 2015 Dec 22;10(12):e0145456. doi: 10.1371/journal.pone.0145456 (PMC4687856; doi:10.1371/journal.pone.0145456)
Supplement: S6 Table — Coloured arrows indicated significantly enriched pathways (p <0.05). Direction of arrows indicated up regulated or down regulated. (XLSX) [file pone.0145456.s011.xlsx]

## Sheet: Supp T6
S6 Table: Gene Set Enrichment Analysis (GSEA) of KEGG metabolic pathway, using Danio rerio as reference model.
	B vs. A	C vs. A	D vs. A
Global and overview maps
Fatty acid metabolism	é	é	­
Biosynthesis of amino acids	­	­	é
Carbohydrate metabolism
Fructose and mannose metabolism	ê	ê	­
Ascorbate and aldarate metabolism	­	é	­
Butanoate metabolism	­	­	­
Lipid metabolism
Fatty acid elongation	­	é	­
Fatty acid degradation	­	­	­
Steroid biosynthesis	é	é	é
Glycerophospholipid metabolism	­	­	­
Arachidonic acid metabolism	­	­	é
alpha-Linolenic acid metabolism	é	­	é
Biosynthesis of unsaturated fatty acids	é	é	é
Nucleotide metabolism
Purine metabolism	­	­	­
Amino acid metabolism
Valine, leucine and isoleucine degradation	­	­	ê
Arginine and proline metabolism	­	­	­
Tyrosine metabolism	­	­	­
Phenylalanine metabolism	­	­	­
Tryptophan metabolism	­	­	ê
Metabolism of other amino acids
beta-Alanine metabolism	­	é	­
Cyanoamino acid metabolism	­	­	­
Glutathione metabolism	­	é	é
Glycan biosynthesis and metabolism
Glycosaminoglycan degradation	­	­	­
Metabolism of cofactors and vitamins
Vitamin B6 metabolism	­	é	­
Nicotinate and nicotinamide metabolism	ê	­	­
Pantothenate and CoA biosynthesis	­	­	­
One carbon pool by folate	­	é	­
Retinol metabolism	­	­	ê
Coloured arrows indicated significantly enriched pathways (P < 0.05). Direction of arrows indicated up regulation or down regulation
