# Supplementary material for: Nutrigenomic and Nutritional Analyses Reveal the Effects of Pelleted Feeds on Asian Seabass (Lates calcarifer)
Source: PLoS One. 2015 Dec 22;10(12):e0145456. doi: 10.1371/journal.pone.0145456 (PMC4687856; doi:10.1371/journal.pone.0145456)
Supplement: S7 Table — Values are expression fold-change. Genes that are significantly expressed are noted with (*—Pfdr < 0.05). (XLSX) [file pone.0145456.s012.xlsx]

## Sheet: Sheet1
S7 Table. Microarray validation with real-time qPCR
Gene ontology	Probe ID	Gene Symbol	B vs. A		C vs. A		D vs. A		B vs. C		B vs D		C vs. D
			Microarray	qPCR	Microarray	qPCR	Microarray	qPCR	Microarray	qPCR	Microarray	qPCR	Microarray	qPCR
Metabolic Process	CUST_11564_PI428621111	acp5a	3.4*	1.1*	2.2	1.1*	2.3	1.1	1.5	1	1.5	1.1	-1	1
	CUST_13157_PI428621111	pip4k2aa	1.3	1	1.5	1	1.3	1	-1.2	1	1	-1	1.2	-1
	CUST_58133_PI428621111	gnpda1	1.7	1	1.6	1	1.4	1	1.1	1	1.2	1	1.2	1
	CUST_1363_PI428621111	aldh1l1	-1.4	-1.1	-1.5	-1.1	-1.2	-1	1.1	1	-1.2	-1.1	-1.3	-1.1
	CUST_5314_PI428621111	elovl1b	1.6	1	1.2	-1	1.3	1	1.3	1	1.2	-1	-1	-1
	CUST_4282_PI428621111	p4hb	-1.5	-1.2	-1.2	-1.1	-1.2	-1	-1.2	-1.1	-1.3	-1.1	-1.1	-1
	CUST_6543_PI428621111	fads2	6.4	1.1	8.9	1.2	7.7	1.2	-1.4	-1.1	-1.2	-1.1	1.2	-1
	CUST_4534_PI428621111	elovl5	4.8*	1.2*	3.9	1.1*	2.5	1.1	1.2	1	1.9	1.1	1.6	1
	CUST_29078_PI428621111	tnfsf14	2.1	1.1	2.1	1.1	1.7	1.1	-1	1	1.2	1	1.3	1
	CUST_19275_PI428621111	shmt2	2.4*	1.1*	1.3	1	1.3	1.1	1.8	1.1	1.9	1	1	-1
	CUST_13109_PI428621111	ssr1	-1.4	-1.1*	-1.1	-1.1	-1	-1	-1.3	-1	-1.3	-1.1	-1.1	-1
Immune Response	CUST_8042_PI428621111	serpina1	-1.8*	-1.1*	-1.2	-1.1*	-1.3	-1.1*	-1.5	-1.1	-1.3	-1	1.1	1
	CUST_6338_PI428621111	lbp	3.3	1.1	3	1.1	2.2	1.1	1.1	-1	1.5	1	1.3	1
	CUST_2671_PI428621111	tlr8a	4.7*	1.1*	3.3	1.1*	2.2	1.1	1.4	1	2.2	1.1	1.5	1.1
	CUST_12649_PI428621111	tm7sf2	3.6	1.1	5.7	1.2	4.3	1.2	-1.6	-1.1	-1.2	-1.1	1.3	1
Values are expression fold-change. Genes that are significantly expressed are noted with (*, Pfdr < 0.05)
